# Supplementary material for: Differences in Virulence among PVY Isolates of Different Geographical Origins When Infecting an Experimental Host under Two Growing Environments Are Not Determined by HCPro
Source: Plants (Basel). 2021 May 28;10(6):1086. doi: 10.3390/plants10061086 (PMC8228399; doi:10.3390/plants10061086)
Supplement: Supplementary file 1 [file plants-10-01086-s001.zip]

Archive with 1 entries (1 files):
- plants-1214385-supplementary.pdf
